# Supplementary material for: Allergic rhinitis is associated with atmospheric SO2: Follow-up study of children from elementary schools in Ulsan, Korea
Source: PLoS One. 2021 Mar 18;16(3):e0248624. doi: 10.1371/journal.pone.0248624 (PMC7971526; doi:10.1371/journal.pone.0248624)
Supplement: S2 File — (SPS) [file pone.0248624.s002.sps]

DATASET ACTIVATE 데이터집합1.
* 일반화 추정 방정식.
GENLIN ARDx1yr (REFERENCE=FIRST) BY SPTall_P sex F_allergy M_allergy B_allergy babyPneumo 
    housetype_m houseAge humidif aircon newhomeLf petLf (ORDER=DESCENDING) WITH NO2_C SO2_C O3_C CO_C 
    PM10_C age BMI
  /MODEL NO2_C SO2_C O3_C CO_C PM10_C age BMI SPTall_P sex F_allergy M_allergy B_allergy babyPneumo 
    housetype_m houseAge humidif aircon newhomeLf petLf INTERCEPT=YES
 DISTRIBUTION=BINOMIAL LINK=LOGIT
  /CRITERIA METHOD=FISHER(1) SCALE=1 MAXITERATIONS=100 MAXSTEPHALVING=5 PCONVERGE=1E-006(ABSOLUTE) 
    SINGULAR=1E-012 ANALYSISTYPE=3(WALD) CILEVEL=95 LIKELIHOOD=FULL
  /REPEATED SUBJECT=ID_serial WITHINSUBJECT=date_diff60 SORT=YES CORRTYPE=AR(1) ADJUSTCORR=YES 
    COVB=ROBUST MAXITERATIONS=100 PCONVERGE=1e-006(ABSOLUTE) UPDATECORR=1
  /MISSING CLASSMISSING=INCLUDE
  /PRINT CPS DESCRIPTIVES MODELINFO FIT SUMMARY SOLUTION (EXPONENTIATED).
